# Supplementary material for: Antidiabetic and Antioxidant Potential of a New Bisglyceride Derivative Together with Other Compounds from the Root Bark of Pithecellobium dulce: In Vitro and In Silico Studies
Source: Molecules. 2026 Jun 19;31(12):2166. doi: 10.3390/molecules31122166 (PMC13304693; doi:10.3390/molecules31122166)
Supplement: Supplementary file 1 [file molecules-31-02166-s001.zip]

Archive with 1 entries (1 files):
- molecules-4295200-supplementary.pdf
